# Supplementary material for: Arterial Stiffness is Associated with False-Positive ST-Segment Depression in Supine Bicycle Exercise Stress Echocardiography
Source: Rev Cardiovasc Med. 2023 Feb 6;24(2):47. doi: 10.31083/j.rcm2402047 (PMC11273111; doi:10.31083/j.rcm2402047)
Supplement: Supplementary file 1 [file 2153-8174-24-2-047-s1.zip]

Archive with 1 entries (1 files):
- 2153-8174-24-2-047-s1.docx
